# Supplementary material for: A flow cytometric assay of murine erythrocyte osmotic fragility
Source: PLoS One. 2026 Apr 22;21(4):e0345170. doi: 10.1371/journal.pone.0345170 (PMC13102304; doi:10.1371/journal.pone.0345170)
Supplement: S2 Table — (XLSX) [file pone.0345170.s002.xlsx]

## Sheet: Figure 1
Raw Data
	-Ca2+										+Ca2+
1	0	0	0	0	0	0	0	0	0	0	0	0.534759	0	0	0	0	0	0	0	0
2	4.04624	18.5185	5.49451	6.11111	22.8426	8.23529	13.1868	17.7778	4.67836	9.41177	2.13904	-0.53476	-1.70455	-0.5618	0.483092	2.85714	2.23214	2.67857	-1.78571	-2.95858
3	8.67052	19.5767	8.79121	8.88889	24.8731	9.41177	15.9341	18.8889	7.01754	9.41177	0	-0.53476	1.70454	2.24719	3.38164	5.2381	13.8393	12.9464	6.54762	5.91716
4	9.82659	20.1058	9.89011	10	24.8731	9.41177	18.1319	19.4444	8.18713	8.23529	5.34759	4.27808	4.54545	5.61798	6.28019	5.2381	21.4286	22.3214	16.6667	17.7515
5	9.82659	20.1058	9.89011	21.6667	27.9188	12.9412	21.4286	22.7778	25.731	14.1176	9.09091	8.02139	6.81818	8.42697	9.17874	11.9048	32.1429	32.1429	25.5952	26.0355
6	58.3815	61.3757	58.7912	53.3333	59.8985	52.3529	56.5934	57.2222	57.3099	62.9412	29.4118	29.9465	27.2727	32.0225	39.1304	40.4762	38.8393	37.5	32.1429	32.5444
7	74.5665	76.7196	76.3736	75	77.665	73.5294	76.3736	75.5556	74.8538	73.5294	65.2406	66.3102	66.4773	61.236	69.0821	69.0476	81.25	75.4464	63.6905	65.6805
8	76.3006	75.6614	76.3736	75.5556	75.6345	71.1765	76.9231	75	74.8538	73.5294	66.8449	64.7059	73.8636	74.7191	67.6329	75.2381	71.875	71.875	61.3095	62.7219
9	64.1619	58.2011	70.3297	74.4444	75.1269	74.1176	75.8242	73.3333	74.269	72.9412	63.6364	62.0321	57.3864	58.427	55.5556	58.5714	64.2857	70.0893	54.1667	53.2544
Row Statistics
	-Ca2+			+Ca2+
	Mean	SD	N	Mean	SD	N
1	0	0	10	0.0534759	0.169106	10
2	11.0303	6.66819	10	0.284459	2.10209	10
3	13.1464	6.16619	10	5.12872	4.95644	10
4	13.8106	6.14856	10	10.9476	7.58532	10
5	18.6404	6.49572	10	16.9357	10.6539	10
6	57.82	3.27599	10	33.9287	4.66783	10
7	75.4166	1.37194	10	68.3461	5.91209	10
8	75.1008	1.67089	10	69.0786	5.1127	10
9	71.2749	5.69653	10	59.7405	5.24372	10
ANOVA Results
Two-way ANOVA	Ordinary
Alpha	0.05
Source of Variation	% of total variation	P value	P value summary	Significant?
Interaction	1.308	<0.0001	****	Yes
Row Factor	93.85	<0.0001	****	Yes
Column Factor	1.835	<0.0001	****	Yes
ANOVA table	SS	DF	MS	F (DFn, DFd)	P value
Interaction	2041	8	255.1	F (8, 162) = 8.818	P<0.0001
Row Factor	146438	8	18305	F (8, 162) = 632.7	P<0.0001
Column Factor	2864	1	2864	F (1, 162) = 98.98	P<0.0001
Residual	4687	162	28.93
Difference between column means
Mean of -Ca2+	37.36
Mean of +Ca2+	29.38
Difference between means	7.977
SE of difference	0.8018
95% CI of difference	6.394 to 9.561
Data summary
Number of columns (Column Factor)	2
Number of rows (Row Factor)	9
Number of values	180
Multiple Comparisons
Compare cell means with others in its row and its column
Number of families	11
Number of comparisons per row family	1
Number of comparisons per column family	36
Alpha	0.05
Tukey's multiple comparisons test	Mean Diff.	95.00% CI of diff.	Below threshold?	Summary	Adjusted P Value
1
-Ca2+ vs. +Ca2+	-0.05348	-4.804 to 4.697	No	ns	0.9823
2
-Ca2+ vs. +Ca2+	10.75	5.996 to 15.50	Yes	****	<0.0001
3
-Ca2+ vs. +Ca2+	8.018	3.268 to 12.77	Yes	**	0.0011
4
-Ca2+ vs. +Ca2+	2.863	-1.887 to 7.613	No	ns	0.2357
5
-Ca2+ vs. +Ca2+	1.705	-3.046 to 6.455	No	ns	0.4796
6
-Ca2+ vs. +Ca2+	23.89	19.14 to 28.64	Yes	****	<0.0001
7
-Ca2+ vs. +Ca2+	7.071	2.320 to 11.82	Yes	**	0.0038
8
-Ca2+ vs. +Ca2+	6.022	1.272 to 10.77	Yes	*	0.0133
9
-Ca2+ vs. +Ca2+	11.53	6.784 to 16.28	Yes	****	<0.0001
-Ca2+
1 vs. 2	-11.03	-18.59 to -3.467	Yes	***	0.0003
1 vs. 3	-13.15	-20.71 to -5.583	Yes	****	<0.0001
1 vs. 4	-13.81	-21.37 to -6.247	Yes	****	<0.0001
1 vs. 5	-18.64	-26.20 to -11.08	Yes	****	<0.0001
1 vs. 6	-57.82	-65.38 to -50.26	Yes	****	<0.0001
1 vs. 7	-75.42	-82.98 to -67.85	Yes	****	<0.0001
1 vs. 8	-75.1	-82.66 to -67.54	Yes	****	<0.0001
1 vs. 9	-71.27	-78.84 to -63.71	Yes	****	<0.0001
2 vs. 3	-2.116	-9.680 to 5.447	No	ns	0.9937
2 vs. 4	-2.78	-10.34 to 4.783	No	ns	0.9643
2 vs. 5	-7.61	-15.17 to -0.04674	Yes	*	0.0473
2 vs. 6	-46.79	-54.35 to -39.23	Yes	****	<0.0001
2 vs. 7	-64.39	-71.95 to -56.82	Yes	****	<0.0001
2 vs. 8	-64.07	-71.63 to -56.51	Yes	****	<0.0001
2 vs. 9	-60.24	-67.81 to -52.68	Yes	****	<0.0001
3 vs. 4	-0.6642	-8.228 to 6.899	No	ns	>0.9999
3 vs. 5	-5.494	-13.06 to 2.069	No	ns	0.3581
3 vs. 6	-44.67	-52.24 to -37.11	Yes	****	<0.0001
3 vs. 7	-62.27	-69.83 to -54.71	Yes	****	<0.0001
3 vs. 8	-61.95	-69.52 to -54.39	Yes	****	<0.0001
3 vs. 9	-58.13	-65.69 to -50.57	Yes	****	<0.0001
4 vs. 5	-4.83	-12.39 to 2.734	No	ns	0.5403
4 vs. 6	-44.01	-51.57 to -36.45	Yes	****	<0.0001
4 vs. 7	-61.61	-69.17 to -54.04	Yes	****	<0.0001
4 vs. 8	-61.29	-68.85 to -53.73	Yes	****	<0.0001
4 vs. 9	-57.46	-65.03 to -49.90	Yes	****	<0.0001
5 vs. 6	-39.18	-46.74 to -31.62	Yes	****	<0.0001
5 vs. 7	-56.78	-64.34 to -49.21	Yes	****	<0.0001
5 vs. 8	-56.46	-64.02 to -48.90	Yes	****	<0.0001
5 vs. 9	-52.63	-60.20 to -45.07	Yes	****	<0.0001
6 vs. 7	-17.6	-25.16 to -10.03	Yes	****	<0.0001
6 vs. 8	-17.28	-24.84 to -9.717	Yes	****	<0.0001
6 vs. 9	-13.45	-21.02 to -5.892	Yes	****	<0.0001
7 vs. 8	0.3158	-7.248 to 7.879	No	ns	>0.9999
7 vs. 9	4.142	-3.422 to 11.71	No	ns	0.7323
8 vs. 9	3.826	-3.737 to 11.39	No	ns	0.8087
+Ca2+
1 vs. 2	-0.231	-7.794 to 7.332	No	ns	>0.9999
1 vs. 3	-5.075	-12.64 to 2.488	No	ns	0.4703
1 vs. 4	-10.89	-18.46 to -3.331	Yes	***	0.0004
1 vs. 5	-16.88	-24.45 to -9.319	Yes	****	<0.0001
1 vs. 6	-33.88	-41.44 to -26.31	Yes	****	<0.0001
1 vs. 7	-68.29	-75.86 to -60.73	Yes	****	<0.0001
1 vs. 8	-69.03	-76.59 to -61.46	Yes	****	<0.0001
1 vs. 9	-59.69	-67.25 to -52.12	Yes	****	<0.0001
2 vs. 3	-4.844	-12.41 to 2.719	No	ns	0.5361
2 vs. 4	-10.66	-18.23 to -3.100	Yes	***	0.0006
2 vs. 5	-16.65	-24.21 to -9.088	Yes	****	<0.0001
2 vs. 6	-33.64	-41.21 to -26.08	Yes	****	<0.0001
2 vs. 7	-68.06	-75.63 to -60.50	Yes	****	<0.0001
2 vs. 8	-68.79	-76.36 to -61.23	Yes	****	<0.0001
2 vs. 9	-59.46	-67.02 to -51.89	Yes	****	<0.0001
3 vs. 4	-5.819	-13.38 to 1.745	No	ns	0.2809
3 vs. 5	-11.81	-19.37 to -4.244	Yes	****	<0.0001
3 vs. 6	-28.8	-36.36 to -21.24	Yes	****	<0.0001
3 vs. 7	-63.22	-70.78 to -55.65	Yes	****	<0.0001
3 vs. 8	-63.95	-71.51 to -56.39	Yes	****	<0.0001
3 vs. 9	-54.61	-62.18 to -47.05	Yes	****	<0.0001
4 vs. 5	-5.988	-13.55 to 1.575	No	ns	0.245
4 vs. 6	-22.98	-30.54 to -15.42	Yes	****	<0.0001
4 vs. 7	-57.4	-64.96 to -49.84	Yes	****	<0.0001
4 vs. 8	-58.13	-65.69 to -50.57	Yes	****	<0.0001
4 vs. 9	-48.79	-56.36 to -41.23	Yes	****	<0.0001
5 vs. 6	-16.99	-24.56 to -9.430	Yes	****	<0.0001
5 vs. 7	-51.41	-58.97 to -43.85	Yes	****	<0.0001
5 vs. 8	-52.14	-59.71 to -44.58	Yes	****	<0.0001
5 vs. 9	-42.8	-50.37 to -35.24	Yes	****	<0.0001
6 vs. 7	-34.42	-41.98 to -26.85	Yes	****	<0.0001
6 vs. 8	-35.15	-42.71 to -27.59	Yes	****	<0.0001
6 vs. 9	-25.81	-33.38 to -18.25	Yes	****	<0.0001
7 vs. 8	-0.7325	-8.296 to 6.831	No	ns	>0.9999
7 vs. 9	8.606	1.042 to 16.17	Yes	*	0.0132
8 vs. 9	9.338	1.775 to 16.90	Yes	**	0.0046
Test details	Mean 1	Mean 2	Mean Diff.	SE of diff.	N1	N2	q	DF
1
-Ca2+ vs. +Ca2+	0	0.05348	-0.05348	2.405	10	10	0.03144	162
2
-Ca2+ vs. +Ca2+	11.03	0.2845	10.75	2.405	10	10	6.318	162
3
-Ca2+ vs. +Ca2+	13.15	5.129	8.018	2.405	10	10	4.714	162
4
-Ca2+ vs. +Ca2+	13.81	10.95	2.863	2.405	10	10	1.683	162
5
-Ca2+ vs. +Ca2+	18.64	16.94	1.705	2.405	10	10	1.002	162
6
-Ca2+ vs. +Ca2+	57.82	33.93	23.89	2.405	10	10	14.05	162
7
-Ca2+ vs. +Ca2+	75.42	68.35	7.071	2.405	10	10	4.157	162
8
-Ca2+ vs. +Ca2+	75.1	69.08	6.022	2.405	10	10	3.541	162
9
-Ca2+ vs. +Ca2+	71.27	59.74	11.53	2.405	10	10	6.781	162
-Ca2+
1 vs. 2	0	11.03	-11.03	2.405	10	10	6.485	162
1 vs. 3	0	13.15	-13.15	2.405	10	10	7.729	162
1 vs. 4	0	13.81	-13.81	2.405	10	10	8.119	162
1 vs. 5	0	18.64	-18.64	2.405	10	10	10.96	162
1 vs. 6	0	57.82	-57.82	2.405	10	10	33.99	162
1 vs. 7	0	75.42	-75.42	2.405	10	10	44.34	162
1 vs. 8	0	75.1	-75.1	2.405	10	10	44.15	162
1 vs. 9	0	71.27	-71.27	2.405	10	10	41.9	162
2 vs. 3	11.03	13.15	-2.116	2.405	10	10	1.244	162
2 vs. 4	11.03	13.81	-2.78	2.405	10	10	1.635	162
2 vs. 5	11.03	18.64	-7.61	2.405	10	10	4.474	162
2 vs. 6	11.03	57.82	-46.79	2.405	10	10	27.51	162
2 vs. 7	11.03	75.42	-64.39	2.405	10	10	37.85	162
2 vs. 8	11.03	75.1	-64.07	2.405	10	10	37.67	162
2 vs. 9	11.03	71.27	-60.24	2.405	10	10	35.42	162
3 vs. 4	13.15	13.81	-0.6642	2.405	10	10	0.3905	162
3 vs. 5	13.15	18.64	-5.494	2.405	10	10	3.23	162
3 vs. 6	13.15	57.82	-44.67	2.405	10	10	26.26	162
3 vs. 7	13.15	75.42	-62.27	2.405	10	10	36.61	162
3 vs. 8	13.15	75.1	-61.95	2.405	10	10	36.42	162
3 vs. 9	13.15	71.27	-58.13	2.405	10	10	34.17	162
4 vs. 5	13.81	18.64	-4.83	2.405	10	10	2.839	162
4 vs. 6	13.81	57.82	-44.01	2.405	10	10	25.87	162
4 vs. 7	13.81	75.42	-61.61	2.405	10	10	36.22	162
4 vs. 8	13.81	75.1	-61.29	2.405	10	10	36.03	162
4 vs. 9	13.81	71.27	-57.46	2.405	10	10	33.78	162
5 vs. 6	18.64	57.82	-39.18	2.405	10	10	23.03	162
5 vs. 7	18.64	75.42	-56.78	2.405	10	10	33.38	162
5 vs. 8	18.64	75.1	-56.46	2.405	10	10	33.19	162
5 vs. 9	18.64	71.27	-52.63	2.405	10	10	30.94	162
6 vs. 7	57.82	75.42	-17.6	2.405	10	10	10.35	162
6 vs. 8	57.82	75.1	-17.28	2.405	10	10	10.16	162
6 vs. 9	57.82	71.27	-13.45	2.405	10	10	7.91	162
7 vs. 8	75.42	75.1	0.3158	2.405	10	10	0.1857	162
7 vs. 9	75.42	71.27	4.142	2.405	10	10	2.435	162
8 vs. 9	75.1	71.27	3.826	2.405	10	10	2.249	162
+Ca2+
1 vs. 2	0.05348	0.2845	-0.231	2.405	10	10	0.1358	162
1 vs. 3	0.05348	5.129	-5.075	2.405	10	10	2.984	162
1 vs. 4	0.05348	10.95	-10.89	2.405	10	10	6.405	162
1 vs. 5	0.05348	16.94	-16.88	2.405	10	10	9.925	162
1 vs. 6	0.05348	33.93	-33.88	2.405	10	10	19.92	162
1 vs. 7	0.05348	68.35	-68.29	2.405	10	10	40.15	162
1 vs. 8	0.05348	69.08	-69.03	2.405	10	10	40.58	162
1 vs. 9	0.05348	59.74	-59.69	2.405	10	10	35.09	162
2 vs. 3	0.2845	5.129	-4.844	2.405	10	10	2.848	162
2 vs. 4	0.2845	10.95	-10.66	2.405	10	10	6.269	162
2 vs. 5	0.2845	16.94	-16.65	2.405	10	10	9.789	162
2 vs. 6	0.2845	33.93	-33.64	2.405	10	10	19.78	162
2 vs. 7	0.2845	68.35	-68.06	2.405	10	10	40.01	162
2 vs. 8	0.2845	69.08	-68.79	2.405	10	10	40.44	162
2 vs. 9	0.2845	59.74	-59.46	2.405	10	10	34.95	162
3 vs. 4	5.129	10.95	-5.819	2.405	10	10	3.421	162
3 vs. 5	5.129	16.94	-11.81	2.405	10	10	6.941	162
3 vs. 6	5.129	33.93	-28.8	2.405	10	10	16.93	162
3 vs. 7	5.129	68.35	-63.22	2.405	10	10	37.17	162
3 vs. 8	5.129	69.08	-63.95	2.405	10	10	37.6	162
3 vs. 9	5.129	59.74	-54.61	2.405	10	10	32.11	162
4 vs. 5	10.95	16.94	-5.988	2.405	10	10	3.521	162
4 vs. 6	10.95	33.93	-22.98	2.405	10	10	13.51	162
4 vs. 7	10.95	68.35	-57.4	2.405	10	10	33.75	162
4 vs. 8	10.95	69.08	-58.13	2.405	10	10	34.18	162
4 vs. 9	10.95	59.74	-48.79	2.405	10	10	28.69	162
5 vs. 6	16.94	33.93	-16.99	2.405	10	10	9.99	162
5 vs. 7	16.94	68.35	-51.41	2.405	10	10	30.22	162
5 vs. 8	16.94	69.08	-52.14	2.405	10	10	30.66	162
5 vs. 9	16.94	59.74	-42.8	2.405	10	10	25.17	162
6 vs. 7	33.93	68.35	-34.42	2.405	10	10	20.23	162
6 vs. 8	33.93	69.08	-35.15	2.405	10	10	20.66	162
6 vs. 9	33.93	59.74	-25.81	2.405	10	10	15.18	162
7 vs. 8	68.35	69.08	-0.7325	2.405	10	10	0.4306	162
7 vs. 9	68.35	59.74	8.606	2.405	10	10	5.059	162
8 vs. 9	69.08	59.74	9.338	2.405	10	10	5.49	162

## Sheet: Figure 3
Raw Data
	-Ca2+										+Ca2+
700	30.1	20.5	25.3	18.4	29.2	28	24.7	32.7	50.2	41.4	25.7	35.5	32.7	26.2	21.2	28	30.5	23.4	32.8	28.5
600	48.2	45.2	29.8	40	42.2	41	42.3	42.4	58.4	51.2	31.2	32.2	35	34.1	31.5	46.1	45	36.2	38	30.2
500	73.1	68.1	58.4	71.3	68.2	66.5	67.5	69	78.3	73.1	42.3	42	43.4	46.2	42.2	63.1	50.2	43.4	59.4	51.2
450	88.5	85.3	76.2	73.5	72.3	82.4	79.9	78.1	88	83.2	51	43	56.5	65.2	52.1	65.6	46	57.5	56.3	58.5
400	90.4	93.2	90.4	84.8	86.4	98	85	89.3	92.4	90	76.4	75	61.6	85.2	68.2	82.2	80.6	84.8	73.6	86.1
350	99.3	96.1	88.1	90.2	100	99.2	92.6	100	100	98.1	91.4	83	86	103	83.3	94.4	85.8	94.8	96	93.4
300	108	90.3	93.5	92.3	95.5	93.4	89	98	96	94.7	91.5	106	92.2	91.5	97.4	92.3	88	98.4	94.1	95.5
250	106	97.4	98.4	94.1	93.1	93.8	94.5	100	92.2	96.2	98.3	100	101	96	94.5	94.3	96.3	105	90.2	95.4
200	96.2	94.2	97.8	96.3	97	95.1	98.3	97	95.5	96.8	95.4	95	96	98.2	97	92.3	94.2	99	91.4	98.3
Row Statistics
	-Ca2+			+Ca2+
	Mean	SD	N	Mean	SD	N
700	30.05	9.57372	10	28.45	4.49426	10
600	44.07	7.55396	10	35.95	5.60758	10
500	69.35	5.23328	10	48.34	7.59813	10
450	80.74	5.71998	10	55.17	7.36328	10
400	89.99	4.02505	10	77.37	8.02801	10
350	96.36	4.47045	10	91.11	6.46468	10
300	95.07	5.26499	10	94.69	5.02272	10
250	96.57	4.13738	10	97.1	4.14219	10
200	96.42	1.23989	10	95.68	2.55073	10
ANOVA Results
Two-way ANOVA	Ordinary
Alpha	0.05
Source of Variation	% of total variation	P value	P value summary	Significant?
Interaction	3.064	<0.0001	****	Yes
Row Factor	89.73	<0.0001	****	Yes
Column Factor	2.605	<0.0001	****	Yes
ANOVA table	SS	DF	MS	F (DFn, DFd)	P value
Interaction	3653	8	456.6	F (8, 162) = 13.47	P<0.0001
Row Factor	106967	8	13371	F (8, 162) = 394.5	P<0.0001
Column Factor	3105	1	3105	F (1, 162) = 91.61	P<0.0001
Residual	5491	162	33.9
Difference between column means
Mean of -Ca2+	77.62
Mean of +Ca2+	69.32
Difference between means	8.307
SE of difference	0.8679
95% CI of difference	6.593 to 10.02
Data summary
Number of columns (Column Factor)	2
Number of rows (Row Factor)	9
Number of values	180
Multiple Comparisons
Compare cell means with others in its row and its column
Number of families	11
Number of comparisons per row family	1
Number of comparisons per column family	36
Alpha	0.05
Tukey's multiple comparisons test	Mean Diff.	95.00% CI of diff.	Below threshold?	Summary	Adjusted P Value
700
-Ca2+ vs. +Ca2+	1.6	-3.541 to 6.741	No	ns	0.5397
600
-Ca2+ vs. +Ca2+	8.12	2.979 to 13.26	Yes	**	0.0022
500
-Ca2+ vs. +Ca2+	21.01	15.87 to 26.15	Yes	****	<0.0001
450
-Ca2+ vs. +Ca2+	25.57	20.43 to 30.71	Yes	****	<0.0001
400
-Ca2+ vs. +Ca2+	12.62	7.479 to 17.76	Yes	****	<0.0001
350
-Ca2+ vs. +Ca2+	5.25	0.1085 to 10.39	Yes	*	0.0454
300
-Ca2+ vs. +Ca2+	0.38	-4.761 to 5.521	No	ns	0.8841
250
-Ca2+ vs. +Ca2+	-0.53	-5.671 to 4.611	No	ns	0.839
200
-Ca2+ vs. +Ca2+	0.74	-4.401 to 5.881	No	ns	0.7766
-Ca2+
700 vs. 600	-14.02	-22.21 to -5.834	Yes	****	<0.0001
700 vs. 500	-39.3	-47.49 to -31.11	Yes	****	<0.0001
700 vs. 450	-50.69	-58.88 to -42.50	Yes	****	<0.0001
700 vs. 400	-59.94	-68.13 to -51.75	Yes	****	<0.0001
700 vs. 350	-66.31	-74.50 to -58.12	Yes	****	<0.0001
700 vs. 300	-65.02	-73.21 to -56.83	Yes	****	<0.0001
700 vs. 250	-66.52	-74.71 to -58.33	Yes	****	<0.0001
700 vs. 200	-66.37	-74.56 to -58.18	Yes	****	<0.0001
600 vs. 500	-25.28	-33.47 to -17.09	Yes	****	<0.0001
600 vs. 450	-36.67	-44.86 to -28.48	Yes	****	<0.0001
600 vs. 400	-45.92	-54.11 to -37.73	Yes	****	<0.0001
600 vs. 350	-52.29	-60.48 to -44.10	Yes	****	<0.0001
600 vs. 300	-51	-59.19 to -42.81	Yes	****	<0.0001
600 vs. 250	-52.5	-60.69 to -44.31	Yes	****	<0.0001
600 vs. 200	-52.35	-60.54 to -44.16	Yes	****	<0.0001
500 vs. 450	-11.39	-19.58 to -3.204	Yes	***	0.0007
500 vs. 400	-20.64	-28.83 to -12.45	Yes	****	<0.0001
500 vs. 350	-27.01	-35.20 to -18.82	Yes	****	<0.0001
500 vs. 300	-25.72	-33.91 to -17.53	Yes	****	<0.0001
500 vs. 250	-27.22	-35.41 to -19.03	Yes	****	<0.0001
500 vs. 200	-27.07	-35.26 to -18.88	Yes	****	<0.0001
450 vs. 400	-9.25	-17.44 to -1.064	Yes	*	0.0144
450 vs. 350	-15.62	-23.81 to -7.434	Yes	****	<0.0001
450 vs. 300	-14.33	-22.52 to -6.144	Yes	****	<0.0001
450 vs. 250	-15.83	-24.02 to -7.644	Yes	****	<0.0001
450 vs. 200	-15.68	-23.87 to -7.494	Yes	****	<0.0001
400 vs. 350	-6.37	-14.56 to 1.816	No	ns	0.2665
400 vs. 300	-5.08	-13.27 to 3.106	No	ns	0.5795
400 vs. 250	-6.58	-14.77 to 1.606	No	ns	0.227
400 vs. 200	-6.43	-14.62 to 1.756	No	ns	0.2548
350 vs. 300	1.29	-6.896 to 9.476	No	ns	>0.9999
350 vs. 250	-0.21	-8.396 to 7.976	No	ns	>0.9999
350 vs. 200	-0.06	-8.246 to 8.126	No	ns	>0.9999
300 vs. 250	-1.5	-9.686 to 6.686	No	ns	0.9997
300 vs. 200	-1.35	-9.536 to 6.836	No	ns	0.9999
250 vs. 200	0.15	-8.036 to 8.336	No	ns	>0.9999
+Ca2+
700 vs. 600	-7.5	-15.69 to 0.6864	No	ns	0.1012
700 vs. 500	-19.89	-28.08 to -11.70	Yes	****	<0.0001
700 vs. 450	-26.72	-34.91 to -18.53	Yes	****	<0.0001
700 vs. 400	-48.92	-57.11 to -40.73	Yes	****	<0.0001
700 vs. 350	-62.66	-70.85 to -54.47	Yes	****	<0.0001
700 vs. 300	-66.24	-74.43 to -58.05	Yes	****	<0.0001
700 vs. 250	-68.65	-76.84 to -60.46	Yes	****	<0.0001
700 vs. 200	-67.23	-75.42 to -59.04	Yes	****	<0.0001
600 vs. 500	-12.39	-20.58 to -4.204	Yes	***	0.0001
600 vs. 450	-19.22	-27.41 to -11.03	Yes	****	<0.0001
600 vs. 400	-41.42	-49.61 to -33.23	Yes	****	<0.0001
600 vs. 350	-55.16	-63.35 to -46.97	Yes	****	<0.0001
600 vs. 300	-58.74	-66.93 to -50.55	Yes	****	<0.0001
600 vs. 250	-61.15	-69.34 to -52.96	Yes	****	<0.0001
600 vs. 200	-59.73	-67.92 to -51.54	Yes	****	<0.0001
500 vs. 450	-6.83	-15.02 to 1.356	No	ns	0.1853
500 vs. 400	-29.03	-37.22 to -20.84	Yes	****	<0.0001
500 vs. 350	-42.77	-50.96 to -34.58	Yes	****	<0.0001
500 vs. 300	-46.35	-54.54 to -38.16	Yes	****	<0.0001
500 vs. 250	-48.76	-56.95 to -40.57	Yes	****	<0.0001
500 vs. 200	-47.34	-55.53 to -39.15	Yes	****	<0.0001
450 vs. 400	-22.2	-30.39 to -14.01	Yes	****	<0.0001
450 vs. 350	-35.94	-44.13 to -27.75	Yes	****	<0.0001
450 vs. 300	-39.52	-47.71 to -31.33	Yes	****	<0.0001
450 vs. 250	-41.93	-50.12 to -33.74	Yes	****	<0.0001
450 vs. 200	-40.51	-48.70 to -32.32	Yes	****	<0.0001
400 vs. 350	-13.74	-21.93 to -5.554	Yes	****	<0.0001
400 vs. 300	-17.32	-25.51 to -9.134	Yes	****	<0.0001
400 vs. 250	-19.73	-27.92 to -11.54	Yes	****	<0.0001
400 vs. 200	-18.31	-26.50 to -10.12	Yes	****	<0.0001
350 vs. 300	-3.58	-11.77 to 4.606	No	ns	0.9056
350 vs. 250	-5.99	-14.18 to 2.196	No	ns	0.348
350 vs. 200	-4.57	-12.76 to 3.616	No	ns	0.7112
300 vs. 250	-2.41	-10.60 to 5.776	No	ns	0.9912
300 vs. 200	-0.99	-9.176 to 7.196	No	ns	>0.9999
250 vs. 200	1.42	-6.766 to 9.606	No	ns	0.9998
Test details	Mean 1	Mean 2	Mean Diff.	SE of diff.	N1	N2	q	DF
700
-Ca2+ vs. +Ca2+	30.05	28.45	1.6	2.604	10	10	0.8691	162
600
-Ca2+ vs. +Ca2+	44.07	35.95	8.12	2.604	10	10	4.411	162
500
-Ca2+ vs. +Ca2+	69.35	48.34	21.01	2.604	10	10	11.41	162
450
-Ca2+ vs. +Ca2+	80.74	55.17	25.57	2.604	10	10	13.89	162
400
-Ca2+ vs. +Ca2+	89.99	77.37	12.62	2.604	10	10	6.855	162
350
-Ca2+ vs. +Ca2+	96.36	91.11	5.25	2.604	10	10	2.852	162
300
-Ca2+ vs. +Ca2+	95.07	94.69	0.38	2.604	10	10	0.2064	162
250
-Ca2+ vs. +Ca2+	96.57	97.1	-0.53	2.604	10	10	0.2879	162
200
-Ca2+ vs. +Ca2+	96.42	95.68	0.74	2.604	10	10	0.4019	162
-Ca2+
700 vs. 600	30.05	44.07	-14.02	2.604	10	10	7.615	162
700 vs. 500	30.05	69.35	-39.3	2.604	10	10	21.35	162
700 vs. 450	30.05	80.74	-50.69	2.604	10	10	27.53	162
700 vs. 400	30.05	89.99	-59.94	2.604	10	10	32.56	162
700 vs. 350	30.05	96.36	-66.31	2.604	10	10	36.02	162
700 vs. 300	30.05	95.07	-65.02	2.604	10	10	35.32	162
700 vs. 250	30.05	96.57	-66.52	2.604	10	10	36.13	162
700 vs. 200	30.05	96.42	-66.37	2.604	10	10	36.05	162
600 vs. 500	44.07	69.35	-25.28	2.604	10	10	13.73	162
600 vs. 450	44.07	80.74	-36.67	2.604	10	10	19.92	162
600 vs. 400	44.07	89.99	-45.92	2.604	10	10	24.94	162
600 vs. 350	44.07	96.36	-52.29	2.604	10	10	28.4	162
600 vs. 300	44.07	95.07	-51	2.604	10	10	27.7	162
600 vs. 250	44.07	96.57	-52.5	2.604	10	10	28.52	162
600 vs. 200	44.07	96.42	-52.35	2.604	10	10	28.43	162
500 vs. 450	69.35	80.74	-11.39	2.604	10	10	6.187	162
500 vs. 400	69.35	89.99	-20.64	2.604	10	10	11.21	162
500 vs. 350	69.35	96.36	-27.01	2.604	10	10	14.67	162
500 vs. 300	69.35	95.07	-25.72	2.604	10	10	13.97	162
500 vs. 250	69.35	96.57	-27.22	2.604	10	10	14.78	162
500 vs. 200	69.35	96.42	-27.07	2.604	10	10	14.7	162
450 vs. 400	80.74	89.99	-9.25	2.604	10	10	5.024	162
450 vs. 350	80.74	96.36	-15.62	2.604	10	10	8.484	162
450 vs. 300	80.74	95.07	-14.33	2.604	10	10	7.784	162
450 vs. 250	80.74	96.57	-15.83	2.604	10	10	8.598	162
450 vs. 200	80.74	96.42	-15.68	2.604	10	10	8.517	162
400 vs. 350	89.99	96.36	-6.37	2.604	10	10	3.46	162
400 vs. 300	89.99	95.07	-5.08	2.604	10	10	2.759	162
400 vs. 250	89.99	96.57	-6.58	2.604	10	10	3.574	162
400 vs. 200	89.99	96.42	-6.43	2.604	10	10	3.493	162
350 vs. 300	96.36	95.07	1.29	2.604	10	10	0.7007	162
350 vs. 250	96.36	96.57	-0.21	2.604	10	10	0.1141	162
350 vs. 200	96.36	96.42	-0.06	2.604	10	10	0.03259	162
300 vs. 250	95.07	96.57	-1.5	2.604	10	10	0.8147	162
300 vs. 200	95.07	96.42	-1.35	2.604	10	10	0.7333	162
250 vs. 200	96.57	96.42	0.15	2.604	10	10	0.08147	162
+Ca2+
700 vs. 600	28.45	35.95	-7.5	2.604	10	10	4.074	162
700 vs. 500	28.45	48.34	-19.89	2.604	10	10	10.8	162
700 vs. 450	28.45	55.17	-26.72	2.604	10	10	14.51	162
700 vs. 400	28.45	77.37	-48.92	2.604	10	10	26.57	162
700 vs. 350	28.45	91.11	-62.66	2.604	10	10	34.03	162
700 vs. 300	28.45	94.69	-66.24	2.604	10	10	35.98	162
700 vs. 250	28.45	97.1	-68.65	2.604	10	10	37.29	162
700 vs. 200	28.45	95.68	-67.23	2.604	10	10	36.52	162
600 vs. 500	35.95	48.34	-12.39	2.604	10	10	6.73	162
600 vs. 450	35.95	55.17	-19.22	2.604	10	10	10.44	162
600 vs. 400	35.95	77.37	-41.42	2.604	10	10	22.5	162
600 vs. 350	35.95	91.11	-55.16	2.604	10	10	29.96	162
600 vs. 300	35.95	94.69	-58.74	2.604	10	10	31.91	162
600 vs. 250	35.95	97.1	-61.15	2.604	10	10	33.21	162
600 vs. 200	35.95	95.68	-59.73	2.604	10	10	32.44	162
500 vs. 450	48.34	55.17	-6.83	2.604	10	10	3.71	162
500 vs. 400	48.34	77.37	-29.03	2.604	10	10	15.77	162
500 vs. 350	48.34	91.11	-42.77	2.604	10	10	23.23	162
500 vs. 300	48.34	94.69	-46.35	2.604	10	10	25.18	162
500 vs. 250	48.34	97.1	-48.76	2.604	10	10	26.48	162
500 vs. 200	48.34	95.68	-47.34	2.604	10	10	25.71	162
450 vs. 400	55.17	77.37	-22.2	2.604	10	10	12.06	162
450 vs. 350	55.17	91.11	-35.94	2.604	10	10	19.52	162
450 vs. 300	55.17	94.69	-39.52	2.604	10	10	21.47	162
450 vs. 250	55.17	97.1	-41.93	2.604	10	10	22.77	162
450 vs. 200	55.17	95.68	-40.51	2.604	10	10	22	162
400 vs. 350	77.37	91.11	-13.74	2.604	10	10	7.463	162
400 vs. 300	77.37	94.69	-17.32	2.604	10	10	9.408	162
400 vs. 250	77.37	97.1	-19.73	2.604	10	10	10.72	162
400 vs. 200	77.37	95.68	-18.31	2.604	10	10	9.945	162
350 vs. 300	91.11	94.69	-3.58	2.604	10	10	1.945	162
350 vs. 250	91.11	97.1	-5.99	2.604	10	10	3.254	162
350 vs. 200	91.11	95.68	-4.57	2.604	10	10	2.482	162
300 vs. 250	94.69	97.1	-2.41	2.604	10	10	1.309	162
300 vs. 200	94.69	95.68	-0.99	2.604	10	10	0.5377	162
250 vs. 200	97.1	95.68	1.42	2.604	10	10	0.7713	162
ROC for 450 µL
Area under the ROC curve
Area	1
Std. Error	0
95% confidence interval	1.000 to 1.000
P value	0.0002
Data
Controls (-Ca2+)	10
Patients (+Ca2+)	10
Missing Controls	0
Missing Patients	0
ROC for 400 µL
Area under the ROC curve
Area	0.955
Std. Error	0.04178
95% confidence interval	0.8731 to 1.000
P value	0.0006
Data
Controls (-Ca2+)	10
Patients (+Ca2+)	10
Missing Controls	0
Missing Patients	0
ROC for 500 µL
Area under the ROC curve
Area	0.98
Std. Error	0.02577
95% confidence interval	0.9295 to 1.000
P value	0.0003
Data
Controls (-Ca2+)	10
Patients (+Ca2+)	10
Missing Controls	0
Missing Patients	0

## Sheet: Figure 4
Raw Data
-Ca2+	+Ca2+
88.5	51
85.3	43
85	36
76.2	65.2
79.9	52
84.1	65.6
79.8	46
74.2	57.5
76.7	56.3
87.6	58.5
76	41.3
74.3	45.4
72.3	40.5
83.2	43.8
79.2	45.1
78.2	49.4
88	45.8
83.1	46.9
72.3	44.4
75	29.4
73.5	36.3
85.1	28.2
74	44.1
79	45.3
Descriptive Statistics
	-Ca2+	+Ca2+
Number of values	24	24
Mean	79.6	46.54
Std. Deviation	5.276	9.497
Std. Error of Mean	1.077	1.938
D‘Agostino& Pearson test
K2	5.382	0.4261
P value	0.0678	0.8081
Passed normality test (alpha=0.05)?	Yes	Yes
P value summary	ns	ns
Paired t test
Column B	+Ca2+
vs.	vs.
Column A	-Ca2+
Paired t test
P value	<0.0001
P value summary	****
Significantly different (P < 0.05)?	Yes
One- or two-tailed P value?	Two-tailed
t, df	t=15.59, df=23
Number of pairs	24
How big is the difference?
Mean of differences (B - A)	-33.06
SD of differences	10.39
SEM of differences	2.121
95% confidence interval	-37.45 to -28.68
R squared (partial eta squared)	0.9135
How effective was the pairing?
Correlation coefficient (r)	0.1005
P value (one tailed)	0.3201
P value summary	ns
Was the pairing significantly effective?	No

## Sheet: Figure 5
Raw Data
2	24	168	336	504	672
87.4665	85.0726	83.1573	40.0209	29.6473	10.1052
86.2796	85.4812	88.5447	51.7085	30.2295	19.4918
79.2254	75.8668	81.5237	42.6943	30.7733	12.6115
73.0658	79.9046	76.5545	45.6066	39.5072	18.0534
84.5138	76.7441	78.3843	44.197	29.0012	17.3102
Descriptive Statistics
	2	24	168	336	504	672
Number of values	5	5	5	5	5	5
Mean	82.11	80.61	81.63	44.85	31.83	15.51
Std. Deviation	5.958	4.516	4.649	4.359	4.341	3.974
Std. Error of Mean	2.664	2.02	2.079	1.949	1.941	1.777
RM one-way ANOVA
ANOVA summary
Repeated measures ANOVA summary
Assume sphericity?	No
F	227.5
P value	<0.0001
P value summary	****
Statistically significant (P < 0.05)?	Yes
Geisser-Greenhouse's epsilon	0.4008
R squared	0.9827
Was the matching effective?
F	1.951
P value	0.1413
P value summary	ns
Is there significant matching (P < 0.05)?	No
R squared	0.006696
ANOVA table	SS	DF	MS	F (DFn, DFd)	P value
Treatment (between columns)	21461	5	4292	F (2.004, 8.016) = 227.5	P<0.0001
Individual (between rows)	147.2	4	36.8	F (4, 20) = 1.951	P=0.1413
Residual (random)	377.4	20	18.87
Total	21986	29
Data summary
Number of treatments (columns)	6
Number of subjects (rows)	5
Number of missing values	0
Multiple Comparisons
Number of families	1
Number of comparisons per family	5
Alpha	0.05
Dunnett's multiple comparisons test	Mean Diff.	95.00% CI of diff.	Below threshold?	Summary	Adjusted P Value	A-?
2 vs. 24	1.496	-8.024 to 11.02	No	ns	0.9431	B	24
2 vs. 168	0.4773	-7.391 to 8.346	No	ns	0.9989	C	168
2 vs. 336	37.26	24.11 to 50.42	Yes	**	0.0011	D	336
2 vs. 504	50.28	32.40 to 68.15	Yes	**	0.0012	E	504
2 vs. 672	66.6	52.46 to 80.73	Yes	***	0.0002	F	672
Test details	Mean 1	Mean 2	Mean Diff.	SE of diff.	n1	n2	q	DF
2 vs. 24	82.11	80.61	1.496	2.383	5	5	0.6279	4
2 vs. 168	82.11	81.63	0.4773	1.97	5	5	0.2424	4
2 vs. 336	82.11	44.85	37.26	3.293	5	5	11.32	4
2 vs. 504	82.11	31.83	50.28	4.475	5	5	11.24	4
2 vs. 672	82.11	15.51	66.6	3.539	5	5	18.82	4

## Sheet: Figure 6
Raw Data
Day0				Day3				Day7
RBC(10^6/uL)	HGB(g/L)	HCT(%)	RET%(%)	RBC(10^6/uL)	HGB(g/L)	HCT(%)	RET%(%)	RBC(10^6/uL)	HGB(g/L)	HCT(%)	RET%(%)
9.99	151	44.5	7.22	8.62	127	41.8	15.13	8.99	133	43.2	15.55
9.31	143	42.1	10.47	8.07	124	41.1	11.97	8.96	138	44	15.25
8.86	134	39.5	8.32	8.21	126	43.3	14.14	9.39	138	45.1	12.79
9.73	145	42.8	11.2	8.6	129	42.1	12.72	8.76	133	43.9	20.06
9.41	142	42.5	6.5	8.56	128	42.6	13.48	8.91	135	45.6	20.14
9.22	138	40.8	7.16	8.87	132	43.9	13.85	9.25	136	46.4	15.52
9.07	137	41	8.43	5.97	94	26.3	27.7	6.56	115	44.2	80.8
9.68	145	43.3	7.71	5.35	84	24.2	30	6.69	116	45	92.57
9.17	138	41.2	5.87	3	44	15.5	30.77	6.59	112	45.1	84.66
9.82	144	43.4	9.02	4.02	63	20	33.57	6.11	95	43.4	92.43
9.39	141	41.3	7.32	3.98	63	19.9	37.03	6.03	93	41.5	83.79
9.99	150	44.9	6.66	3.79	57	20.9	18.17	6.3	96	42.6	82.87
EOF	Control						PHZ
Day0	0.83	0.82	0.81	0.84	0.84	0.82	0.75	0.82	0.85	0.85	0.87	0.82
Day3	0.79	0.84	0.89	0.96	0.78	0.75	0.76	0.65	0.61	0.67	0.61	0.69
Day7	0.78	0.81	0.81	0.76	0.74	0.77	0.86	0.8	0.78	0.71	0.78	0.75
RM one-way ANOVA
RBC
Table Analyzed	Data 1
Two-way RM ANOVA	Matching: Both factors
Assume sphericity?	Yes
Alpha	0.05
Source of Variation	% of total variation	P value	P value summary	Significant?
Row Factor	40.93	<0.0001	****	Yes
Column Factor	32.66	<0.0001	****	Yes
Row Factor x Column Factor	20.19	<0.0001	****	Yes
Subject x Row Factor	1.919
Subject x Column Factor	0.8406
Subject	1.162
ANOVA table	SS	DF	MS	F (DFn, DFd)	P value
Row Factor	56.25	2	28.13	F (2, 10) = 106.6	P<0.0001
Column Factor	44.89	1	44.89	F (1, 5) = 194.3	P<0.0001
Row Factor x Column Factor	27.76	2	13.88	F (2, 10) = 43.92	P<0.0001
Subject x Row Factor	2.638	10	0.2638
Subject x Column Factor	1.155	5	0.2311
Subject	1.597	5	0.3193
Residual	3.16	10	0.316
Difference between column means
Mean of Control	8.984
Mean of PHZ	6.751
Difference between means	2.233
SE of difference	0.1602
95% CI of difference	1.821 to 2.645
Data summary
Number of columns (Column Factor)	2
Number of rows (Row Factor)	3
Number of subjects (Subject)	6
Number of missing values	0
HGB
Table Analyzed	Data 1
Two-way RM ANOVA	Matching: Both factors
Assume sphericity?	Yes
Alpha	0.05
Source of Variation	% of total variation	P value	P value summary	Significant?
Row Factor	42.34	<0.0001	****	Yes
Column Factor	29.07	0.0002	***	Yes
Row Factor x Column Factor	19.35	<0.0001	****	Yes
Subject x Row Factor	2.206
Subject x Column Factor	1.43
Subject	2.125
ANOVA table	SS	DF	MS	F (DFn, DFd)	P value
Row Factor	12015	2	6008	F (2, 10) = 95.98	P<0.0001
Column Factor	8251	1	8251	F (1, 5) = 101.7	P=0.0002
Row Factor x Column Factor	5493	2	2746	F (2, 10) = 27.82	P<0.0001
Subject x Row Factor	625.9	10	62.59
Subject x Column Factor	405.8	5	81.16
Subject	603.1	5	120.6
Residual	987.3	10	98.73
Difference between column means
Mean of Control	135.1
Mean of PHZ	104.8
Difference between means	30.28
SE of difference	3.003
95% CI of difference	22.56 to 38.00
Data summary
Number of columns (Column Factor)	2
Number of rows (Row Factor)	3
Number of subjects (Subject)	6
Number of missing values	0
HCT
Table Analyzed	Data 1
Two-way RM ANOVA	Matching: Both factors
Assume sphericity?	Yes
Alpha	0.05
Source of Variation	% of total variation	P value	P value summary	Significant?
Row Factor	41.68	<0.0001	****	Yes
Column Factor	18.8	0.0001	***	Yes
Row Factor x Column Factor	34.8	<0.0001	****	Yes
Subject x Row Factor	0.9378
Subject x Column Factor	0.7994
Subject	0.6272
ANOVA table	SS	DF	MS	F (DFn, DFd)	P value
Row Factor	1065	2	532.5	F (2, 10) = 222.2	P<0.0001
Column Factor	480.3	1	480.3	F (1, 5) = 117.6	P=0.0001
Row Factor x Column Factor	889.1	2	444.6	F (2, 10) = 73.88	P<0.0001
Subject x Row Factor	23.96	10	2.396
Subject x Column Factor	20.42	5	4.085
Subject	16.02	5	3.205
Residual	60.17	10	6.017
Difference between column means
Mean of Control	43.07
Mean of PHZ	35.76
Difference between means	7.306
SE of difference	0.6737
95% CI of difference	5.574 to 9.037
Data summary
Number of columns (Column Factor)	2
Number of rows (Row Factor)	3
Number of subjects (Subject)	6
Number of missing values	0
RET
Table Analyzed	Data 1
Two-way RM ANOVA	Matching: Both factors
Assume sphericity?	Yes
Alpha	0.05
Source of Variation	% of total variation	P value	P value summary	Significant?
Row Factor	42.91	<0.0001	****	Yes
Column Factor	26.01	<0.0001	****	Yes
Row Factor x Column Factor	29.59	<0.0001	****	Yes
Subject x Row Factor	0.3348
Subject x Column Factor	0.2
Subject	0.4601
ANOVA table	SS	DF	MS	F (DFn, DFd)	P value
Row Factor	11820	2	5910	F (2, 10) = 640.8	P<0.0001
Column Factor	7166	1	7166	F (1, 5) = 650.5	P<0.0001
Row Factor x Column Factor	8152	2	4076	F (2, 10) = 302.0	P<0.0001
Subject x Row Factor	92.23	10	9.223
Subject x Column Factor	55.08	5	11.02
Subject	126.7	5	25.35
Residual	135	10	13.5
Difference between column means
Mean of Control	12.86
Mean of PHZ	41.08
Difference between means	-28.22
SE of difference	1.106
95% CI of difference	-31.06 to -25.37
Data summary
Number of columns (Column Factor)	2
Number of rows (Row Factor)	3
Number of subjects (Subject)	6
Number of missing values	0
EOF
Table Analyzed	Data 1
Two-way RM ANOVA	Matching: Both factors
Assume sphericity?	Yes
Alpha	0.05
Source of Variation	% of total variation	P value	P value summary	Significant?
Row Factor	18.36	0.0159	*	Yes
Column Factor	14.48	0.0171	*	Yes
Row Factor x Column Factor	29.83	0.0037	**	Yes
Subject x Row Factor	14.24
Subject x Column Factor	5.884
Subject	2.783
ANOVA table	SS	DF	MS	F (DFn, DFd)	P value
Row Factor	0.03594	2	0.01797	F (2, 10) = 6.450	P=0.0159
Column Factor	0.02834	1	0.02834	F (1, 5) = 12.31	P=0.0171
Row Factor x Column Factor	0.05837	2	0.02919	F (2, 10) = 10.34	P=0.0037
Subject x Row Factor	0.02786	10	0.002786
Subject x Column Factor	0.01151	5	0.002303
Subject	0.005447	5	0.001089
Residual	0.02823	10	0.002823
Difference between column means
Mean of Control	0.8133
Mean of PHZ	0.7572
Difference between means	0.05611
SE of difference	0.016
95% CI of difference	0.01499 to 0.09723
Data summary
Number of columns (Column Factor)	2
Number of rows (Row Factor)	3
Number of subjects (Subject)	6
Number of missing values	0
Multiple Comparisons
RBC
Compare cell means with others in its row and its column
Number of families	5
Number of comparisons per row family	1
Number of comparisons per column family	3
Alpha	0.05
Šídák's multiple comparisons test	Mean Diff.	95.00% CI of diff.	Below threshold?	Summary	Adjusted P Value
Row 1
Control vs. PHZ	-0.1	-0.8231 to 0.6231	No	ns	0.7643
Row 2
Control vs. PHZ	4.137	3.414 to 4.860	Yes	****	<0.0001
Row 3
Control vs. PHZ	2.663	1.940 to 3.386	Yes	****	<0.0001
Control
Row 1 vs. Row 2	0.9317	0.003445 to 1.860	Yes	*	0.0491
Row 1 vs. Row 3	0.3767	-0.5516 to 1.305	No	ns	0.6154
Row 2 vs. Row 3	-0.555	-1.483 to 0.3732	No	ns	0.3139
PHZ
Row 1 vs. Row 2	5.168	4.240 to 6.097	Yes	****	<0.0001
Row 1 vs. Row 3	3.14	2.212 to 4.068	Yes	****	<0.0001
Row 2 vs. Row 3	-2.028	-2.957 to -1.100	Yes	***	0.0003
Test details	Mean 1	Mean 2	Mean Diff.	SE of diff.	N1	N2	t	DF
Row 1
Control vs. PHZ	9.42	9.52	-0.1	0.3245	6	6	0.3081	10
Row 2
Control vs. PHZ	8.488	4.352	4.137	0.3245	6	6	12.75	10
Row 3
Control vs. PHZ	9.043	6.38	2.663	0.3245	6	6	8.207	10
Control
Row 1 vs. Row 2	9.42	8.488	0.9317	0.3245	6	6	2.871	10
Row 1 vs. Row 3	9.42	9.043	0.3767	0.3245	6	6	1.161	10
Row 2 vs. Row 3	8.488	9.043	-0.555	0.3245	6	6	1.71	10
PHZ
Row 1 vs. Row 2	9.52	4.352	5.168	0.3245	6	6	15.93	10
Row 1 vs. Row 3	9.52	6.38	3.14	0.3245	6	6	9.675	10
Row 2 vs. Row 3	4.352	6.38	-2.028	0.3245	6	6	6.25	10
HGB
Compare cell means with others in its row and its column
Number of families	5
Number of comparisons per row family	1
Number of comparisons per column family	3
Alpha	0.05
Šídák's multiple comparisons test	Mean Diff.	95.00% CI of diff.	Below threshold?	Summary	Adjusted P Value
Row 1
Control vs. PHZ	-0.3333	-13.12 to 12.45	No	ns	0.9548
Row 2
Control vs. PHZ	60.17	47.38 to 72.95	Yes	****	<0.0001
Row 3
Control vs. PHZ	31	18.22 to 43.78	Yes	***	0.0003
Control
Row 1 vs. Row 2	14.5	-1.908 to 30.91	No	ns	0.0873
Row 1 vs. Row 3	6.667	-9.741 to 23.07	No	ns	0.6144
Row 2 vs. Row 3	-7.833	-24.24 to 8.574	No	ns	0.4919
PHZ
Row 1 vs. Row 2	75	58.59 to 91.41	Yes	****	<0.0001
Row 1 vs. Row 3	38	21.59 to 54.41	Yes	***	0.0002
Row 2 vs. Row 3	-37	-53.41 to -20.59	Yes	***	0.0002
Test details	Mean 1	Mean 2	Mean Diff.	SE of diff.	N1	N2	t	DF
Row 1
Control vs. PHZ	142.2	142.5	-0.3333	5.737	6	6	0.05811	10
Row 2
Control vs. PHZ	127.7	67.5	60.17	5.737	6	6	10.49	10
Row 3
Control vs. PHZ	135.5	104.5	31	5.737	6	6	5.404	10
Control
Row 1 vs. Row 2	142.2	127.7	14.5	5.737	6	6	2.528	10
Row 1 vs. Row 3	142.2	135.5	6.667	5.737	6	6	1.162	10
Row 2 vs. Row 3	127.7	135.5	-7.833	5.737	6	6	1.365	10
PHZ
Row 1 vs. Row 2	142.5	67.5	75	5.737	6	6	13.07	10
Row 1 vs. Row 3	142.5	104.5	38	5.737	6	6	6.624	10
Row 2 vs. Row 3	67.5	104.5	-37	5.737	6	6	6.45	10
HCT
Compare cell means with others in its row and its column
Number of families	5
Number of comparisons per row family	1
Number of comparisons per column family	3
Alpha	0.05
Šídák's multiple comparisons test	Mean Diff.	95.00% CI of diff.	Below threshold?	Summary	Adjusted P Value
Row 1
Control vs. PHZ	-0.4833	-3.639 to 2.672	No	ns	0.74
Row 2
Control vs. PHZ	21.33	18.18 to 24.49	Yes	****	<0.0001
Row 3
Control vs. PHZ	1.067	-2.089 to 4.222	No	ns	0.4687
Control
Row 1 vs. Row 2	-0.4333	-4.484 to 3.617	No	ns	0.9872
Row 1 vs. Row 3	-2.667	-6.717 to 1.384	No	ns	0.2442
Row 2 vs. Row 3	-2.233	-6.284 to 1.817	No	ns	0.3769
PHZ
Row 1 vs. Row 2	21.38	17.33 to 25.43	Yes	****	<0.0001
Row 1 vs. Row 3	-1.117	-5.167 to 2.934	No	ns	0.8325
Row 2 vs. Row 3	-22.5	-26.55 to -18.45	Yes	****	<0.0001
Test details	Mean 1	Mean 2	Mean Diff.	SE of diff.	N1	N2	t	DF
Row 1
Control vs. PHZ	42.03	42.52	-0.4833	1.416	6	6	0.3413	10
Row 2
Control vs. PHZ	42.47	21.13	21.33	1.416	6	6	15.06	10
Row 3
Control vs. PHZ	44.7	43.63	1.067	1.416	6	6	0.7532	10
Control
Row 1 vs. Row 2	42.03	42.47	-0.4333	1.416	6	6	0.306	10
Row 1 vs. Row 3	42.03	44.7	-2.667	1.416	6	6	1.883	10
Row 2 vs. Row 3	42.47	44.7	-2.233	1.416	6	6	1.577	10
PHZ
Row 1 vs. Row 2	42.52	21.13	21.38	1.416	6	6	15.1	10
Row 1 vs. Row 3	42.52	43.63	-1.117	1.416	6	6	0.7885	10
Row 2 vs. Row 3	21.13	43.63	-22.5	1.416	6	6	15.89	10
RET
Compare cell means with others in its row and its column
Number of families	5
Number of comparisons per row family	1
Number of comparisons per column family	3
Alpha	0.05
Šídák's multiple comparisons test	Mean Diff.	95.00% CI of diff.	Below threshold?	Summary	Adjusted P Value
Row 1
Control vs. PHZ	0.9767	-3.749 to 5.702	No	ns	0.655
Row 2
Control vs. PHZ	-15.99	-20.72 to -11.27	Yes	****	<0.0001
Row 3
Control vs. PHZ	-69.64	-74.36 to -64.91	Yes	****	<0.0001
Control
Row 1 vs. Row 2	-5.07	-11.14 to 0.9963	No	ns	0.1095
Row 1 vs. Row 3	-8.073	-14.14 to -2.007	Yes	*	0.0103
Row 2 vs. Row 3	-3.003	-9.070 to 3.063	No	ns	0.4629
PHZ
Row 1 vs. Row 2	-22.04	-28.10 to -15.97	Yes	****	<0.0001
Row 1 vs. Row 3	-78.69	-84.75 to -72.62	Yes	****	<0.0001
Row 2 vs. Row 3	-56.65	-62.71 to -50.58	Yes	****	<0.0001
Test details	Mean 1	Mean 2	Mean Diff.	SE of diff.	N1	N2	t	DF
Row 1
Control vs. PHZ	8.478	7.502	0.9767	2.121	6	6	0.4605	10
Row 2
Control vs. PHZ	13.55	29.54	-15.99	2.121	6	6	7.54	10
Row 3
Control vs. PHZ	16.55	86.19	-69.64	2.121	6	6	32.83	10
Control
Row 1 vs. Row 2	8.478	13.55	-5.07	2.121	6	6	2.39	10
Row 1 vs. Row 3	8.478	16.55	-8.073	2.121	6	6	3.806	10
Row 2 vs. Row 3	13.55	16.55	-3.003	2.121	6	6	1.416	10
PHZ
Row 1 vs. Row 2	7.502	29.54	-22.04	2.121	6	6	10.39	10
Row 1 vs. Row 3	7.502	86.19	-78.69	2.121	6	6	37.1	10
Row 2 vs. Row 3	29.54	86.19	-56.65	2.121	6	6	26.71	10
EOF
Compare cell means with others in its row and its column
Number of families	5
Number of comparisons per row family	1
Number of comparisons per column family	3
Alpha	0.05
Šídák's multiple comparisons test	Mean Diff.	95.00% CI of diff.	Below threshold?	Summary	Adjusted P Value
Row 1
Control vs. PHZ	0	-0.06835 to 0.06835	No	ns	>0.9999
Row 2
Control vs. PHZ	0.17	0.1017 to 0.2383	Yes	***	0.0002
Row 3
Control vs. PHZ	-0.001667	-0.07001 to 0.06668	No	ns	0.9577
Control
Row 1 vs. Row 2	-0.008333	-0.09607 to 0.07940	No	ns	0.9909
Row 1 vs. Row 3	0.04833	-0.03940 to 0.1361	No	ns	0.3776
Row 2 vs. Row 3	0.05667	-0.03107 to 0.1444	No	ns	0.2574
PHZ
Row 1 vs. Row 2	0.1617	0.07393 to 0.2494	Yes	**	0.0011
Row 1 vs. Row 3	0.04667	-0.04107 to 0.1344	No	ns	0.4055
Row 2 vs. Row 3	-0.115	-0.2027 to -0.02727	Yes	*	0.0113
Test details	Mean 1	Mean 2	Mean Diff.	SE of diff.	N1	N2	t	DF
Row 1
Control vs. PHZ	0.8267	0.8267	0	0.03067	6	6	0	10
Row 2
Control vs. PHZ	0.835	0.665	0.17	0.03067	6	6	5.542	10
Row 3
Control vs. PHZ	0.7783	0.78	-0.001667	0.03067	6	6	0.05433	10
Control
Row 1 vs. Row 2	0.8267	0.835	-0.008333	0.03067	6	6	0.2717	10
Row 1 vs. Row 3	0.8267	0.7783	0.04833	0.03067	6	6	1.576	10
Row 2 vs. Row 3	0.835	0.7783	0.05667	0.03067	6	6	1.847	10
PHZ
Row 1 vs. Row 2	0.8267	0.665	0.1617	0.03067	6	6	5.27	10
Row 1 vs. Row 3	0.8267	0.78	0.04667	0.03067	6	6	1.521	10
Row 2 vs. Row 3	0.665	0.78	-0.115	0.03067	6	6	3.749	10
